# Supplementary material for: Enhancing Sex Estimation Accuracy with Cranial Angle Measurements and Machine Learning
Source: Biology (Basel). 2024 Sep 29;13(10):780. doi: 10.3390/biology13100780 (PMC11504716; doi:10.3390/biology13100780)
Supplement: Supplementary file 1 [file biology-13-00780-s001.zip]

Archive with 3 entries (3 files):
- Supplementary File S1.pdf
- Supplementary File S2.pdf
- Table S1.pdf
